# Supplementary material for: Three new species of Lachemilla (Rosaceae) from South America
Source: PhytoKeys. 2019 Jul 19;127:93–119. doi: 10.3897/phytokeys.127.36324 (PMC6661262; doi:10.3897/phytokeys.127.36324)
Supplement: XML Treatment for Lachemilla rothmaleriana [file phytokeys.127.36324-treatment1.xml]

<!DOCTYPE tp:taxon-treatment
  PUBLIC "-//TaxonX//DTD Taxonomic Treatment Publishing DTD v0 20100105//EN" "tax-treatment-NSO.dtd">
<tp:taxon-treatment xmlns:tp="http://www.plazi.org/taxpub"><tp:treatment-meta><kwd-group><label>Taxon classification</label><kwd><named-content xmlns:xlink="http://www.w3.org/1999/xlink" content-type="kingdom">Plantae</named-content></kwd><kwd><named-content xmlns:xlink="http://www.w3.org/1999/xlink" content-type="order">Rosales</named-content></kwd><kwd><named-content xmlns:xlink="http://www.w3.org/1999/xlink" content-type="family">Lachemilla</named-content></kwd></kwd-group><mixed-citation publication-type="journal"><person-group><name><surname>Morales-Briones</surname><given-names>Diego F.</given-names></name><name><surname>Romoleroux</surname><given-names>Katya</given-names></name><name><surname>Tank</surname><given-names>David C.</given-names></name></person-group><article-title>Three new species of <italic><tp:taxon-name><tp:taxon-name-part taxon-name-part-type="genus" reg="Lachemilla">Lachemilla</tp:taxon-name-part></tp:taxon-name></italic> (<tp:taxon-name><tp:taxon-name-part taxon-name-part-type="family">Rosaceae</tp:taxon-name-part></tp:taxon-name>) from South America</article-title><source>PhytoKeys</source><day>19</day><month>7</month><year>2019</year><volume>127</volume><fpage>93</fpage><lpage>119</lpage><pub-id pub-id-type="doi">10.3897/phytokeys.127.36324</pub-id></mixed-citation></tp:treatment-meta><tp:nomenclature><tp:taxon-name>
              <tp:taxon-name-part taxon-name-part-type="genus" reg="Lachemilla">Lachemilla</tp:taxon-name-part>
              <tp:taxon-name-part taxon-name-part-type="species" reg="rothmaleriana">rothmaleriana</tp:taxon-name-part>
              <object-id xmlns:xlink="http://www.w3.org/1999/xlink" content-type="ipni" xlink:type="simple">urn:lsid:ipni.org:names:77199640-1</object-id>
            </tp:taxon-name><tp:taxon-authority>D.F.Morales-B. &amp; Romol.</tp:taxon-authority><tp:taxon-status xmlns:xlink="http://www.w3.org/1999/xlink" xlink:type="simple">sp. nov.</tp:taxon-status><xref ref-type="fig" rid="F3">Figs 3</xref><xref ref-type="fig" rid="F4">, 4</xref><xref ref-type="fig" rid="F5">, 5</xref></tp:nomenclature><tp:treatment-sec sec-type="diagnosis" id="SECID0E1YAE"><title>Diagnosis.</title><p><italic><tp:taxon-name><tp:taxon-name-part taxon-name-part-type="genus" reg="Lachemilla">Lachemilla</tp:taxon-name-part><tp:taxon-name-part taxon-name-part-type="species" reg="rothmaleriana">rothmaleriana</tp:taxon-name-part></tp:taxon-name></italic> differs from <italic><tp:taxon-name><tp:taxon-name-part taxon-name-part-type="genus" reg="Lachemilla">L.</tp:taxon-name-part><tp:taxon-name-part taxon-name-part-type="species" reg="hispidula">hispidula</tp:taxon-name-part></tp:taxon-name></italic> (L.M. Perry) Rothm. and <italic><tp:taxon-name><tp:taxon-name-part taxon-name-part-type="genus" reg="Lachemilla">L.</tp:taxon-name-part><tp:taxon-name-part taxon-name-part-type="species" reg="nivalis">nivalis</tp:taxon-name-part></tp:taxon-name></italic> (Kunth) Rothm. by its stout stems, sericeous-villous indumentum, wide ascending sheaths with trilobate lateral lobes, and a turbinate-campanulate hypanthium.</p></tp:treatment-sec><tp:treatment-sec sec-type="material" id="SECID0EB1AE"><title>Type.</title><p><bold>COLOMBIA. Boyacá: Duitama</bold>. Road to páramo de la Rusia, 22 km from Duitama, before ‘fábrica de arepas Buenos Aires’, <named-content xmlns:xlink="http://www.w3.org/1999/xlink" content-type="dwc:verbatimCoordinates" xlink:type="simple"><named-content content-type="geo-json" specific-use="{&#34;type&#34;:&#34;Point&#34;,&#34;coordinates&#34;:[-73.088260,5.926560]}" id="NCID0EM1AE" xlink:type="simple">5.92656N, 73.08826W</named-content></named-content>, alt. 3650 m, 24 September 2013, <italic>Morales-Briones D.F. &amp; Uribe-Convers S. 506.</italic> (holotype: ID!, isotypes: ANDES!, QCA!).</p></tp:treatment-sec><tp:treatment-sec sec-type="description" id="SECID0ET1AE"><title>Description.</title><p>Ascendent subshrubs; stems erect to slightly decumbent, up to 22–27 cm long, robust, densely sericeous-villous, branched at apex. Basal stipules usually caducous, if present 5–6 mm long, adnate to the petiole at base, free at apex, entirely membranous, brown. Basal leaves usually caducous, if present 3–6-lobed, 4–6 × 3–6 mm; basal petiole 3–4 mm long. Distal leaves reduced, adnate, and connate to the distal stipules forming verticillate, lobed sheaths; sheath lobes 7–8, ascending to spreading at maturity, lanceolate, one lobe 3–5 lobate, lobes (4) 6–8 × 1–2 (4) mm, (2/3 of the entire sheath length), chartaceous, margin revolute, lower surface appressed sericeous-villous to villous, upper surface sericeous-villous to glabrescent. Inflorescences terminal or axilar ± glomerulate cymes; floral bracts lobed, ascending; 8–10 flowers per inflorescence; pedicels 0.3–0.4 mm long, pilose. Flowers 1.5–2.5 mm long; hypanthium turbinate-campanulate, brown-reddish at base, pilose-sericeous outside slightly glabrescent at base, glabrous within; 4 episepals and 4 sepals connivent to ± straight, abaxially sericeous, adaxially glabrous; episepals narrowly ovate, 0.8–1 × 0.2–0.3 mm, apex acute; sepals ovate, 0.5–1 × 0.4–0.5 mm, apex ± acute; stamens 2 adnate to the floral disc; carpels 2 (3), stigma clavate. Two achenes 0.8–0.9 × ca. 0.5 mm, subovoid.</p><fig id="F3" position="float" orientation="portrait"><object-id xmlns:xlink="http://www.w3.org/1999/xlink" content-type="arpha" xlink:type="simple">332e8ac7-932a-597f-b23d-6b8849cae230</object-id><object-id xmlns:xlink="http://www.w3.org/1999/xlink" content-type="doi" xlink:type="simple">10.3897/phytokeys.127.36324.figure3</object-id><label>Figure 3.</label><caption><p><italic><tp:taxon-name><tp:taxon-name-part taxon-name-part-type="genus" reg="Lachemilla">Lachemilla</tp:taxon-name-part><tp:taxon-name-part taxon-name-part-type="species" reg="rothmaleriana">rothmaleriana</tp:taxon-name-part></tp:taxon-name></italic>. <bold>A</bold> Habit <bold>B</bold> stem, apical leaves <bold>C</bold> stem, basal leaves <bold>D</bold> flowering branch <bold>E</bold> flower. Illustration by S. Cordero.</p></caption><graphic xmlns:xlink="http://www.w3.org/1999/xlink" xlink:href="phytokeys-127-093-g003.jpg" position="float" orientation="portrait" xlink:type="simple" id="oo_318145.jpg"><uri content-type="original_file" xlink:type="simple">https://binary.pensoft.net/fig/318145</uri></graphic></fig></tp:treatment-sec><tp:treatment-sec sec-type="distribution" id="SECID0E12AE"><title>Distribution and ecology.</title><p><italic><tp:taxon-name><tp:taxon-name-part taxon-name-part-type="genus" reg="Lachemilla">Lachemilla</tp:taxon-name-part><tp:taxon-name-part taxon-name-part-type="species" reg="rothmaleriana">rothmaleriana</tp:taxon-name-part></tp:taxon-name></italic> has a scattered distribution in the northcentral region of the Cordillera Oriental and in the southern part of the Cordillera Central of the Colombian Andes, between 3250 and 3768 m (Fig. <xref ref-type="fig" rid="F6">6</xref>). This species is mainly found in páramos dominated by bunchgrasses (<italic><tp:taxon-name><tp:taxon-name-part taxon-name-part-type="genus" reg="Agrostis">Agrostis</tp:taxon-name-part></tp:taxon-name></italic>, <italic><tp:taxon-name><tp:taxon-name-part taxon-name-part-type="genus" reg="Calamagrostis">Calamagrostis</tp:taxon-name-part></tp:taxon-name></italic>, <italic><tp:taxon-name><tp:taxon-name-part taxon-name-part-type="genus" reg="Chusquea">Chusquea</tp:taxon-name-part></tp:taxon-name></italic>) and lives in sympatry with <italic><tp:taxon-name><tp:taxon-name-part taxon-name-part-type="genus" reg="Lachemilla">L.</tp:taxon-name-part><tp:taxon-name-part taxon-name-part-type="species" reg="hipidula">hipidula</tp:taxon-name-part></tp:taxon-name></italic>, <italic><tp:taxon-name><tp:taxon-name-part taxon-name-part-type="genus" reg="Lachemilla">L.</tp:taxon-name-part><tp:taxon-name-part taxon-name-part-type="species" reg="nivalis">nivalis</tp:taxon-name-part></tp:taxon-name></italic>, and <italic><tp:taxon-name><tp:taxon-name-part taxon-name-part-type="genus" reg="Lachemilla">L.</tp:taxon-name-part><tp:taxon-name-part taxon-name-part-type="species" reg="purdiei">purdiei</tp:taxon-name-part></tp:taxon-name></italic>. Flowering and fruiting collections dated from the months of January, May, September, and December.</p></tp:treatment-sec><tp:treatment-sec sec-type="etymology" id="SECID0EF5AE"><title>Etymology.</title><p>The specific epithet honors Prof. Dr. Werner Rothmaler (1908–1962), a German botanist who studied <italic><tp:taxon-name><tp:taxon-name-part taxon-name-part-type="genus" reg="Lachemilla">Lachemilla</tp:taxon-name-part></tp:taxon-name></italic> in detail and described over 20 species of this genus.</p></tp:treatment-sec><tp:treatment-sec sec-type="conservation status" id="SECID0ES5AE"><title>Conservation status.</title><p><italic><tp:taxon-name><tp:taxon-name-part taxon-name-part-type="genus" reg="Lachemilla">Lachemilla</tp:taxon-name-part><tp:taxon-name-part taxon-name-part-type="species" reg="rothmaleriana">rothmaleriana</tp:taxon-name-part></tp:taxon-name></italic> is known only from the three localities that are zones impacted by human activities, including conversion to agriculture. Following the <xref ref-type="bibr" rid="B4">IUCN (2017)</xref> guidelines, based on the reduced geographic distribution and altered land use at the type locality, this species should be categorized as vulnerable (<abbrev xmlns:xlink="http://www.w3.org/1999/xlink" xlink:title="vulnerable" id="ABBRID0EH6AE" xlink:type="simple">VU</abbrev>).</p><fig id="F4" position="float" orientation="portrait"><object-id xmlns:xlink="http://www.w3.org/1999/xlink" content-type="arpha" xlink:type="simple">de3812b0-5e2b-5f7e-b1b8-55c57992dccd</object-id><object-id xmlns:xlink="http://www.w3.org/1999/xlink" content-type="doi" xlink:type="simple">10.3897/phytokeys.127.36324.figure4</object-id><label>Figure 4.</label><caption><p><italic><tp:taxon-name><tp:taxon-name-part taxon-name-part-type="genus" reg="Lachemilla">Lachemilla</tp:taxon-name-part><tp:taxon-name-part taxon-name-part-type="species" reg="rothmaleriana">rothmaleriana</tp:taxon-name-part></tp:taxon-name></italic>. <bold>A</bold> Habit <bold>B</bold> stems <bold>C</bold> flowering branch.</p></caption><graphic xmlns:xlink="http://www.w3.org/1999/xlink" xlink:href="phytokeys-127-093-g004.jpg" position="float" orientation="portrait" xlink:type="simple" id="oo_318146.jpg"><uri content-type="original_file" xlink:type="simple">https://binary.pensoft.net/fig/318146</uri></graphic></fig></tp:treatment-sec><tp:treatment-sec sec-type="material" id="SECID0EKAAG"><title>Additional specimens examined.</title><p><bold>COLOMBIA. Putumayo</bold>: Comisaria del Putumayo, Alta cuenca del río Putumayo, filo de Cordillera entre El Encano y Sibundoy, páramo de San Antonio del Bordoncillo, <named-content xmlns:xlink="http://www.w3.org/1999/xlink" content-type="dwc:verbatimCoordinates" xlink:type="simple"><named-content content-type="geo-json" specific-use="{&#34;type&#34;:&#34;Point&#34;,&#34;coordinates&#34;:[-77.100000,1.183330]}" id="NCID0EVAAG" xlink:type="simple">1.18333N, 77.1000W</named-content></named-content>, alt. 3250 m, 4 January 1941, <italic>Cuatrecasas J. 11761</italic> (COL, F, JE frag.). <bold>Santander</bold>: Páramo del Consuelo, Belén, Vereda de San José, 18 km from Belén on road to Encino, 6.02920N, 72.96523W, alt. 3768 m, 23 September, 2013, <italic>Morales-Briones D.F. &amp; Uribe-Convers S. 492</italic> (ANDES, ID, QCA).</p></tp:treatment-sec><tp:treatment-sec sec-type="notes" id="SECID0EABAG"><title>Notes.</title><p><italic><tp:taxon-name><tp:taxon-name-part taxon-name-part-type="genus" reg="Lachemilla">Lachemilla</tp:taxon-name-part><tp:taxon-name-part taxon-name-part-type="species" reg="rothmaleriana">rothmaleriana</tp:taxon-name-part></tp:taxon-name></italic> resembles <italic><tp:taxon-name><tp:taxon-name-part taxon-name-part-type="genus" reg="Lachemilla">L.</tp:taxon-name-part><tp:taxon-name-part taxon-name-part-type="species" reg="hispidula">hispidula</tp:taxon-name-part></tp:taxon-name></italic> and <italic><tp:taxon-name><tp:taxon-name-part taxon-name-part-type="genus" reg="Lachemilla">L.</tp:taxon-name-part><tp:taxon-name-part taxon-name-part-type="species" reg="nivalis">nivalis</tp:taxon-name-part></tp:taxon-name></italic> by its habit and erect stems with reduced leaves that fuse with the stipules to form verticillate sheaths, but differs by having trilobate lateral lobes. Additionally, <italic><tp:taxon-name><tp:taxon-name-part taxon-name-part-type="genus" reg="Lachemilla">L.</tp:taxon-name-part><tp:taxon-name-part taxon-name-part-type="species" reg="hispidula">hispidula</tp:taxon-name-part></tp:taxon-name></italic> has an overall hispid pubescence, while <italic><tp:taxon-name><tp:taxon-name-part taxon-name-part-type="genus" reg="Lachemilla">L.</tp:taxon-name-part><tp:taxon-name-part taxon-name-part-type="species" reg="rothmaleriana">rothmaleriana</tp:taxon-name-part></tp:taxon-name></italic> has a characteristic sericeous-villous indumentum. Moreover, <italic><tp:taxon-name><tp:taxon-name-part taxon-name-part-type="genus" reg="Lachemilla">L.</tp:taxon-name-part><tp:taxon-name-part taxon-name-part-type="species" reg="rothmaleriana">rothmaleriana</tp:taxon-name-part></tp:taxon-name></italic> has a turbinate-campanulate hypanthium with pilose-sericeous pubescence, while <italic><tp:taxon-name><tp:taxon-name-part taxon-name-part-type="genus" reg="Lachemilla">L.</tp:taxon-name-part><tp:taxon-name-part taxon-name-part-type="species" reg="hispidula">hispidula</tp:taxon-name-part></tp:taxon-name></italic> has a globose-campanulate hypanthium with pilose-hirsute pubescence. <italic><tp:taxon-name><tp:taxon-name-part taxon-name-part-type="genus" reg="Lachemilla">Lachemilla</tp:taxon-name-part><tp:taxon-name-part taxon-name-part-type="species" reg="nivalis">nivalis</tp:taxon-name-part></tp:taxon-name></italic> has a hypanthium with similar indumentum but its shape is only slightly campanulate. In the shape of sheath lobes, <italic><tp:taxon-name><tp:taxon-name-part taxon-name-part-type="genus" reg="Lachemilla">L.</tp:taxon-name-part><tp:taxon-name-part taxon-name-part-type="species" reg="rothmaleriana">rothmaleriana</tp:taxon-name-part></tp:taxon-name></italic> somewhat resembles <italic><tp:taxon-name><tp:taxon-name-part taxon-name-part-type="genus" reg="Lachemilla">L.</tp:taxon-name-part><tp:taxon-name-part taxon-name-part-type="species" reg="galioides">galioides</tp:taxon-name-part></tp:taxon-name></italic> (Benth.) Rothm., but the latter has slender stems, broader sheath lobes, and villous-hispid indumentum.</p><fig id="F5" position="float" orientation="portrait"><object-id xmlns:xlink="http://www.w3.org/1999/xlink" content-type="arpha" xlink:type="simple">9f5eef3e-84e0-5331-aa7e-a9ba5a29ad32</object-id><object-id xmlns:xlink="http://www.w3.org/1999/xlink" content-type="doi" xlink:type="simple">10.3897/phytokeys.127.36324.figure5</object-id><label>Figure 5.</label><caption><p><italic><tp:taxon-name><tp:taxon-name-part taxon-name-part-type="genus" reg="Lachemilla">Lachemilla</tp:taxon-name-part><tp:taxon-name-part taxon-name-part-type="species" reg="rothmaleriana">rothmaleriana</tp:taxon-name-part></tp:taxon-name></italic>. Isotype collection: <italic>Morales-Briones D.F. &amp; Uribe-Convers S. 506.</italic> (QCA).</p></caption><graphic xmlns:xlink="http://www.w3.org/1999/xlink" xlink:href="phytokeys-127-093-g005.jpg" position="float" orientation="portrait" xlink:type="simple" id="oo_318147.jpg"><uri content-type="original_file" xlink:type="simple">https://binary.pensoft.net/fig/318147</uri></graphic></fig><fig id="F6" position="float" orientation="portrait"><object-id xmlns:xlink="http://www.w3.org/1999/xlink" content-type="arpha" xlink:type="simple">3661034e-7389-55ea-b24d-b3d468faedac</object-id><object-id xmlns:xlink="http://www.w3.org/1999/xlink" content-type="doi" xlink:type="simple">10.3897/phytokeys.127.36324.figure6</object-id><label>Figure 6.</label><caption><p>Geographic distribution of <italic><tp:taxon-name><tp:taxon-name-part taxon-name-part-type="genus" reg="Lachemilla">Lachemilla</tp:taxon-name-part><tp:taxon-name-part taxon-name-part-type="species" reg="rothmaleriana">rothmaleriana</tp:taxon-name-part></tp:taxon-name></italic> (read triangles), <italic><tp:taxon-name><tp:taxon-name-part taxon-name-part-type="genus" reg="Lachemilla">L.</tp:taxon-name-part><tp:taxon-name-part taxon-name-part-type="species" reg="argentea">argentea</tp:taxon-name-part></tp:taxon-name></italic> (black circles), and <italic><tp:taxon-name><tp:taxon-name-part taxon-name-part-type="genus" reg="Lachemilla">L.</tp:taxon-name-part><tp:taxon-name-part taxon-name-part-type="species" reg="cyanea">cyanea</tp:taxon-name-part></tp:taxon-name></italic> (cyan rectangle).</p></caption><graphic xmlns:xlink="http://www.w3.org/1999/xlink" xlink:href="phytokeys-127-093-g006.jpg" position="float" orientation="portrait" xlink:type="simple" id="oo_318148.jpg"><uri content-type="original_file" xlink:type="simple">https://binary.pensoft.net/fig/318148</uri></graphic></fig></tp:treatment-sec><ref-list><ref id="B4"><mixed-citation xmlns:xlink="http://www.w3.org/1999/xlink" xlink:type="simple"><institution xlink:type="simple">IUCN</institution> (<year>2017</year>) Guidelines for using the IUCN Red List Categories and Criteria. Version 13. Prepared by the Standards and Petitions Subcommittee. <ext-link xlink:type="simple" ext-link-type="uri" xlink:href="http://www.iucnredlist.org/documents/RedListGuidelines.pdf">http://www.iucnredlist.org/documents/RedListGuidelines.pdf</ext-link> [accessed: 14 Apr 2018]</mixed-citation></ref></ref-list></tp:taxon-treatment>
