# Supplementary material for: Three new species of Lachemilla (Rosaceae) from South America
Source: PhytoKeys. 2019 Jul 19;127:93–119. doi: 10.3897/phytokeys.127.36324 (PMC6661262; doi:10.3897/phytokeys.127.36324)
Supplement: XML Treatment for Lachemilla argentea [file phytokeys.127.36324-treatment2.xml]

<!DOCTYPE tp:taxon-treatment
  PUBLIC "-//TaxonX//DTD Taxonomic Treatment Publishing DTD v0 20100105//EN" "tax-treatment-NSO.dtd">
<tp:taxon-treatment xmlns:tp="http://www.plazi.org/taxpub"><tp:treatment-meta><kwd-group><label>Taxon classification</label><kwd><named-content xmlns:xlink="http://www.w3.org/1999/xlink" content-type="kingdom">Plantae</named-content></kwd><kwd><named-content xmlns:xlink="http://www.w3.org/1999/xlink" content-type="order">Rosales</named-content></kwd><kwd><named-content xmlns:xlink="http://www.w3.org/1999/xlink" content-type="family">Lachemilla</named-content></kwd></kwd-group><mixed-citation publication-type="journal"><person-group><name><surname>Morales-Briones</surname><given-names>Diego F.</given-names></name><name><surname>Romoleroux</surname><given-names>Katya</given-names></name><name><surname>Tank</surname><given-names>David C.</given-names></name></person-group><article-title>Three new species of <italic><tp:taxon-name><tp:taxon-name-part taxon-name-part-type="genus" reg="Lachemilla">Lachemilla</tp:taxon-name-part></tp:taxon-name></italic> (<tp:taxon-name><tp:taxon-name-part taxon-name-part-type="family">Rosaceae</tp:taxon-name-part></tp:taxon-name>) from South America</article-title><source>PhytoKeys</source><day>19</day><month>7</month><year>2019</year><volume>127</volume><fpage>93</fpage><lpage>119</lpage><pub-id pub-id-type="doi">10.3897/phytokeys.127.36324</pub-id></mixed-citation></tp:treatment-meta><tp:nomenclature><tp:taxon-name>
              <tp:taxon-name-part taxon-name-part-type="genus" reg="Lachemilla">Lachemilla</tp:taxon-name-part>
              <tp:taxon-name-part taxon-name-part-type="species" reg="argentea">argentea</tp:taxon-name-part>
              <object-id xmlns:xlink="http://www.w3.org/1999/xlink" content-type="ipni" xlink:type="simple">urn:lsid:ipni.org:names:77199641-1</object-id>
            </tp:taxon-name><tp:taxon-authority>D.F.Morales-B. &amp; Romol.</tp:taxon-authority><tp:taxon-status xmlns:xlink="http://www.w3.org/1999/xlink" xlink:type="simple">sp. nov.</tp:taxon-status><xref ref-type="fig" rid="F7">Figs 7</xref><xref ref-type="fig" rid="F8">, 8</xref><xref ref-type="fig" rid="F9">, 9</xref></tp:nomenclature><tp:treatment-sec sec-type="diagnosis" id="SECID0ERIAG"><title>Diagnosis.</title><p><italic><tp:taxon-name><tp:taxon-name-part taxon-name-part-type="genus" reg="Lachemilla">Lachemilla</tp:taxon-name-part><tp:taxon-name-part taxon-name-part-type="species" reg="argentea">argentea</tp:taxon-name-part></tp:taxon-name></italic> differs from <italic><tp:taxon-name><tp:taxon-name-part taxon-name-part-type="genus" reg="Lachemilla">L.</tp:taxon-name-part><tp:taxon-name-part taxon-name-part-type="species" reg="holmgrenii">holmgrenii</tp:taxon-name-part></tp:taxon-name></italic> Rothm. and <italic><tp:taxon-name><tp:taxon-name-part taxon-name-part-type="genus" reg="Lachemilla">L.</tp:taxon-name-part><tp:taxon-name-part taxon-name-part-type="species" reg="adscendens">adscendens</tp:taxon-name-part></tp:taxon-name></italic> (Rothm.) Rothm. by its herbacecous habit with decumbent branches, conspicuous basal reniform tripartite leaves with an adaxial silvery villous pubescence, and a turbinate to urceolate hypanthium with pilose-sericeous pubescence.</p></tp:treatment-sec><tp:treatment-sec sec-type="material" id="SECID0EYJAG"><title>Type.</title><p><bold>COLOMBIA. Bogotá, Distrito Capital</bold>: Páramo de Cruz Verde. Path to Laguna El Verjón, <named-content xmlns:xlink="http://www.w3.org/1999/xlink" content-type="dwc:verbatimCoordinates" xlink:type="simple"><named-content content-type="geo-json" specific-use="{&#34;type&#34;:&#34;Point&#34;,&#34;coordinates&#34;:[-74.021720,4.561020]}" id="NCID0EDKAG" xlink:type="simple">4.56102N, 74.02172W</named-content></named-content>, alt. 3495 m, 26 September 2013, <italic>Morales-Briones D.F. &amp; Uribe-Convers S. 523</italic> (holotype: ID!, isotypes: ANDES!, QCA!).</p></tp:treatment-sec><tp:treatment-sec sec-type="description" id="SECID0EKKAG"><title>Description.</title><p>Decumbent herbs; branches decumbent up to 12 cm long, sericeous-villous. Basal stipules 5–10 mm long, adnate to the petiole, sparsely villous, membranous, brown at base, free at apex. Basal leaves tri-parted, blade reniform in outline, 6–7 (–10) × 7.5–10 (–1.3) mm, 3 lobes, chartaceous, slightly plicate, lobes unequally obovate-rhomboid, margin dentate-incised, teeth 3–6 on each of the lobes, lower surface sparsely sericeous-villous, upper surface villous; basal petiole 5–12 mm long. Distal stipules and distal leaves reduced adnate and connate, forming verticillate lobed sheaths; sheath lobes 6–10 ascending or slightly spreading; lobes 4–7 × 1.5–3 mm, lanceolate, entire or trilobed, decreasing in size. Inflorescences axilar or terminal glomerulate cymes, flowers aggregate at the distal part. Floral bracts 2–4 mm long, free, incised, and ascending; 3–7 flowers per inflorescence; pedicels 0.5–1 mm long, slightly pilose. Flowers 2–2.5 mm long; hypanthium turbinate to urceolate, green or reddish, pilose-sericeous outside, glabrous within; 4 episepals and 4 sepals green or slightly reddish, straight, abaxially pilose-sericeous, adaxially glabrous; episepals triangular, 0.7–0.8 × 0.4–0. 5 mm, apex acute; sepals triangular-ovate, 0.75–0.85 × 0.5–0.6 mm, apex acute; stamens 2 adnate to the floral disc; carpels 2–3, stigma clavate. Two achenes, ca. 1–1.5 × 0.6–0.8 mm, globose-ovoid.</p><fig id="F7" position="float" orientation="portrait"><object-id xmlns:xlink="http://www.w3.org/1999/xlink" content-type="arpha" xlink:type="simple">7c562d43-ff03-52a8-a290-69b3c24bb32e</object-id><object-id xmlns:xlink="http://www.w3.org/1999/xlink" content-type="doi" xlink:type="simple">10.3897/phytokeys.127.36324.figure7</object-id><label>Figure 7.</label><caption><p><italic><tp:taxon-name><tp:taxon-name-part taxon-name-part-type="genus" reg="Lachemilla">Lachemilla</tp:taxon-name-part><tp:taxon-name-part taxon-name-part-type="species" reg="argentea">argentea</tp:taxon-name-part></tp:taxon-name></italic>. <bold>A</bold> Habit <bold>B</bold> basal leaf <bold>C</bold> stem, apical leaves <bold>D</bold> flower <bold>E</bold> flowering branch. Illustration by C. Rodríguez.</p></caption><graphic xmlns:xlink="http://www.w3.org/1999/xlink" xlink:href="phytokeys-127-093-g007.jpg" position="float" orientation="portrait" xlink:type="simple" id="oo_318149.jpg"><uri content-type="original_file" xlink:type="simple">https://binary.pensoft.net/fig/318149</uri></graphic></fig></tp:treatment-sec><tp:treatment-sec sec-type="material" id="SECID0ERLAG"><title>Additional specimens examined.</title><p><bold>COLOMBIA. Bogotá, Distrito Capital</bold>: Páramo de Cruz Verde, Bogotá-Choachí road, km 11.2, alt. 3257 m, 1 May 1972, <italic>Cleef A. 3330A</italic> (COL). <bold>Bogotá, Distrito Capital</bold>: Páramo de Cruz Verde, path to Laguna El Verjón, <named-content xmlns:xlink="http://www.w3.org/1999/xlink" content-type="dwc:verbatimCoordinates" xlink:type="simple"><named-content content-type="geo-json" specific-use="{&#34;type&#34;:&#34;Point&#34;,&#34;coordinates&#34;:[-74.021720,4.561020]}" id="NCID0EAMAG" xlink:type="simple">4.56102N, 74.02172W</named-content></named-content>, alt. 3495 m, 26 September 2013, <italic>Morales-Briones D.F. &amp; Uribe-Convers S. 522</italic> (ANDES, ID, QCA). <bold>Boyacá</bold>: Güicán, Sierra Nevada del Cocuy, road to the small house, in ‘Lagunilla’ area, towards to Púlpito del Diablo, <named-content xmlns:xlink="http://www.w3.org/1999/xlink" content-type="dwc:verbatimCoordinates" xlink:type="simple"><named-content content-type="geo-json" specific-use="{&#34;type&#34;:&#34;Point&#34;,&#34;coordinates&#34;:[-72.339950,6.379060]}" id="NCID0EMMAG" xlink:type="simple">6.37906N, 72.33995W</named-content></named-content>, alt. 3950 m, 18 September 2013, <italic>Morales-Briones D.F. et al. 476</italic> (ANDES, ID, QCA). <bold>Boyacá</bold>: Duitama, road to Páramo de la Rusia, 22 km from Duitama, before ‘fábrica de arepas Buenos Aires’, <named-content xmlns:xlink="http://www.w3.org/1999/xlink" content-type="dwc:verbatimCoordinates" xlink:type="simple"><named-content content-type="geo-json" specific-use="{&#34;type&#34;:&#34;Point&#34;,&#34;coordinates&#34;:[-73.088260,5.926560]}" id="NCID0EYMAG" xlink:type="simple">5.92656N, 73.08826W</named-content></named-content>, alt. 3650 m, 24 September 2013, <italic>Morales-Briones D.F. &amp; Uribe-Convers S. 507</italic> (ANDES, ID, QCA). <bold>Boyacá</bold>: Belén, Vereda de San José, Páramo del Consuelo, 18 km from Belén, on the way to Encino, <named-content xmlns:xlink="http://www.w3.org/1999/xlink" content-type="dwc:verbatimCoordinates" xlink:type="simple"><named-content content-type="geo-json" specific-use="{&#34;type&#34;:&#34;Point&#34;,&#34;coordinates&#34;:[-72.965230,6.029200]}" id="NCID0EENAG" xlink:type="simple">6.02920N, 72.96523W</named-content></named-content>, alt. 3768 m, 23 September 2013, <italic>Morales-Briones D.F. &amp; Uribe-Convers S. 499</italic> (ANDES, ID, QCA). <bold>Boyacá</bold>: Páramo de Pisba, Socha-La Punta road, km 72, near to M.O.P campsite. El Cadillal, stony slope, alt. 3500 m, 8 June 1972, <italic>Cleef A. 4235</italic> (COL). <bold>Boyacá</bold>: Páramo NW of Belén, Vereda S. José de la Montaña, Alto de las Cruces and surroundings, alt. 3790 m, 24 February 1972, <italic>Cleef A. 1756</italic> (COL). <bold>Boyacá</bold>: Páramo de Pisva, Socha-La Punta road, km 61, 5.6 km east of Los Pinos, Alto de Granados, alt. 3635 m, 12 June 1972, <italic>Cleef A. 445813</italic> (COL). <bold>Boyacá</bold>: Páramo de Pisva, flank SW of Morros de S. Gabriel, 2 km SW of Laguna Batanera, alt. 3670 m, 18 June 1972, <italic>Cleef A. 4702A</italic> (COL). <bold>Cundinamarca</bold>: Villa Pinzón, Páramo de Guachenque. Entrance to the Laguna del Valle and surroundings of Laguna del Mapa, <named-content xmlns:xlink="http://www.w3.org/1999/xlink" content-type="dwc:verbatimCoordinates" xlink:type="simple"><named-content content-type="geo-json" specific-use="{&#34;type&#34;:&#34;Point&#34;,&#34;coordinates&#34;:[-73.526750,5.216410]}" id="NCID0EAOAG" xlink:type="simple">5.21641N, 73.52675W</named-content></named-content>, alt. 3346 m, 25 September 2013, <italic>Morales-Briones D.F. &amp; Uribe-Convers S. 514</italic> (ANDES, ID, QCA). <bold>Cundinamarca</bold>: Páramo de Palacio, 18 km from the road, alt. 3485 m, 16 December 1971, <italic>Cleef A. 327</italic> (COL) . <bold>Santander</bold>: Vetas, road to the Laguna Pajaritos, at the entrance of private property, <named-content xmlns:xlink="http://www.w3.org/1999/xlink" content-type="dwc:verbatimCoordinates" xlink:type="simple"><named-content content-type="geo-json" specific-use="{&#34;type&#34;:&#34;Point&#34;,&#34;coordinates&#34;:[-72.853730,7.333490]}" id="NCID0EQOAG" xlink:type="simple">7.33349N, 72.85373W</named-content></named-content>, alt. 3539 m, 14 September 2013, <italic>Morales-Briones D.F. et al. 437</italic> (ANDES, ID, QCA). <bold>Santander</bold>: Vetas, road to Laguna Pajaritos, <named-content xmlns:xlink="http://www.w3.org/1999/xlink" content-type="dwc:verbatimCoordinates" xlink:type="simple"><named-content content-type="geo-json" specific-use="{&#34;type&#34;:&#34;Point&#34;,&#34;coordinates&#34;:[-72.851060,7.330860]}" id="NCID0E3OAG" xlink:type="simple">7.33086N, 72.85106W</named-content></named-content>, alt. 3585 m, 14 September 2013 <italic>Morales-Briones et al. D.F. 440</italic> (ANDES, ID, QCA). <bold>Santander</bold>: Páramo de Almorzadero, road Presidente-Cerrito, km 98, <named-content xmlns:xlink="http://www.w3.org/1999/xlink" content-type="dwc:verbatimCoordinates" xlink:type="simple"><named-content content-type="geo-json" specific-use="{&#34;type&#34;:&#34;Point&#34;,&#34;coordinates&#34;:[-72.681870,6.994700]}" id="NCID0EIPAG" xlink:type="simple">6.99470N, 72.68187W</named-content></named-content>, alt. 3567 m, 16 September 2013, <italic>Morales-Briones D.F. et al. 458</italic> (ANDES, ID, QCA) . <bold>Santander</bold>: Páramo de Almorzadero, road Presidente-Cerrito, km 98, <named-content xmlns:xlink="http://www.w3.org/1999/xlink" content-type="dwc:verbatimCoordinates" xlink:type="simple"><named-content content-type="geo-json" specific-use="{&#34;type&#34;:&#34;Point&#34;,&#34;coordinates&#34;:[-72.684880,6.963330]}" id="NCID0EUPAG" xlink:type="simple">6.96333N, 72.68488W</named-content></named-content>, alt. 3801 m, 16 September 2013, <italic>Morales-Briones D.F. &amp; Uribe-Convers S. 459</italic> (ANDES, ID, QCA).</p><fig id="F8" position="float" orientation="portrait"><object-id xmlns:xlink="http://www.w3.org/1999/xlink" content-type="arpha" xlink:type="simple">5b4b28c1-9005-5d94-9327-1d20de83adce</object-id><object-id xmlns:xlink="http://www.w3.org/1999/xlink" content-type="doi" xlink:type="simple">10.3897/phytokeys.127.36324.figure8</object-id><label>Figure 8.</label><caption><p><italic><tp:taxon-name><tp:taxon-name-part taxon-name-part-type="genus" reg="Lachemilla">Lachemilla</tp:taxon-name-part><tp:taxon-name-part taxon-name-part-type="species" reg="argentea">argentea</tp:taxon-name-part></tp:taxon-name></italic>. <bold>A</bold> Habit <bold>B</bold> basal leaves <bold>C</bold> flowering branch.</p></caption><graphic xmlns:xlink="http://www.w3.org/1999/xlink" xlink:href="phytokeys-127-093-g008.jpg" position="float" orientation="portrait" xlink:type="simple" id="oo_318150.jpg"><uri content-type="original_file" xlink:type="simple">https://binary.pensoft.net/fig/318150</uri></graphic></fig></tp:treatment-sec><tp:treatment-sec sec-type="material" id="SECID0EZQAG"><title>Mixed specimens examined.</title><p>the following specimens are collections with two different species under the same number, one (a) correspond to <italic><tp:taxon-name><tp:taxon-name-part taxon-name-part-type="genus" reg="Lachemilla">L.</tp:taxon-name-part><tp:taxon-name-part taxon-name-part-type="species" reg="argentea">argentea</tp:taxon-name-part></tp:taxon-name></italic>. <bold>Boyacá</bold>: Páramo de Pisva, Alto de Granados, 5 km E of Los Pinos, alt. 3735m, 15 June 1972, <italic>Cleef A. 4593A</italic> (a) (COL). <bold>Boyacá</bold>: Güicán Sierra Nevada del Cocuy, after Cabañas Kanwara, 17.7 km from ‘water plant’, Lomas Las Pajas, <named-content xmlns:xlink="http://www.w3.org/1999/xlink" content-type="dwc:verbatimCoordinates" xlink:type="simple"><named-content content-type="geo-json" specific-use="{&#34;type&#34;:&#34;Point&#34;,&#34;coordinates&#34;:[-72.359340,6.470930]}" id="NCID0ETRAG" xlink:type="simple">6.47093N, 72.35934W</named-content></named-content>, alt. 4105 m, 17 September 2013, <italic>Morales-Briones D.F. &amp; Uribe-Convers S. 473</italic> (a) (ANDES, ID, QCA). <bold>Santander</bold>: Páramo de Santurbán, Berlín, 7 km from Vetas, <named-content xmlns:xlink="http://www.w3.org/1999/xlink" content-type="dwc:verbatimCoordinates" xlink:type="simple"><named-content content-type="geo-json" specific-use="{&#34;type&#34;:&#34;Point&#34;,&#34;coordinates&#34;:[-72.897840,7.249350]}" id="NCID0E6RAG" xlink:type="simple">7.24935N, 72.89784W</named-content></named-content>, alt. 3567 m, 13 September 2013, <italic>Morales-Briones D.F. et al. 431</italic> (a) (ANDES, ID, QCA).</p></tp:treatment-sec><tp:treatment-sec sec-type="material" id="SECID0EGSAG"><title>Deviating specimens examined.</title><p>The following specimens have similar habit, leaf shape, and pubescence to <italic><tp:taxon-name><tp:taxon-name-part taxon-name-part-type="genus" reg="Lachemilla">L.</tp:taxon-name-part><tp:taxon-name-part taxon-name-part-type="species" reg="argentea">argentea</tp:taxon-name-part></tp:taxon-name></italic>, but they only differ in having glabrous flowers. These specimens may represent only a variety of <italic><tp:taxon-name><tp:taxon-name-part taxon-name-part-type="genus" reg="Lachemilla">L.</tp:taxon-name-part><tp:taxon-name-part taxon-name-part-type="species" reg="argentea">argentea</tp:taxon-name-part></tp:taxon-name></italic>, but they are maintained here as uncertain taxa until more material is available or can be included in phylogenetic analyses. <bold>Boyacá</bold>: Páramo NW of Belén, Quebrada Minas. Hoya CLLA, Slopes N of Valle Lajas, alt. 3835m, 2 March 1973, <italic>Cleef A. 2119A</italic> (COL). <bold>Boyacá</bold>: Páramo de Pisva, Road Socha-La Punta, km 61.5, 6 km E from Los Pinos Alto de Granados, alt. 3630 m, 14 June 1972, <italic>Cleef A. 4545</italic> (COL). <bold>Cundinamarca</bold>: Páramo de Palacio aprox. 1 km E from ‘la mina de cal’, alt. 3853 m, 19 May 1972, <italic>Cleef A. 3853A</italic> (COL). <bold>Quidio/Tolima</bold>: Paramillo of Quindio and Páramo de Tolima. 13 km from Valle de Cocora. <named-content xmlns:xlink="http://www.w3.org/1999/xlink" content-type="dwc:verbatimCoordinates" xlink:type="simple"><named-content content-type="geo-json" specific-use="{&#34;type&#34;:&#34;Point&#34;,&#34;coordinates&#34;:[-75.430600,4.644330]}" id="NCID0ETTAG" xlink:type="simple">4.64433N, 75.43060W</named-content></named-content>, alt. 3645 m, 4 October 2013, <italic>Morales-Briones D.F. et al. 543</italic> (ANDES, ID, QCA). <bold>Santander</bold>: Vetas, road to Laguna Pajaritos, <named-content xmlns:xlink="http://www.w3.org/1999/xlink" content-type="dwc:verbatimCoordinates" xlink:type="simple"><named-content content-type="geo-json" specific-use="{&#34;type&#34;:&#34;Point&#34;,&#34;coordinates&#34;:[-72.851060,7.330860]}" id="NCID0E6TAG" xlink:type="simple">7.33086N, 72.85106W</named-content></named-content>, alt. 3585 m, 14 September 2013, <italic>Morales-Briones D.F. et al. 439</italic> (ANDES, ID, QCA).</p></tp:treatment-sec><tp:treatment-sec sec-type="distribution" id="SECID0EGUAG"><title>Distribution and ecology.</title><p><italic><tp:taxon-name><tp:taxon-name-part taxon-name-part-type="genus" reg="Lachemilla">Lachemilla</tp:taxon-name-part><tp:taxon-name-part taxon-name-part-type="species" reg="argentea">argentea</tp:taxon-name-part></tp:taxon-name></italic> is distributed in the central northern (primarily) regions of the Cordillera Oriental between 3275 and 3735 m (Fig. <xref ref-type="fig" rid="F6">6</xref>). This species occurs in humid and very humid páramos dominated by grasses, shrubs, and dwarf shrubs. <italic><tp:taxon-name><tp:taxon-name-part taxon-name-part-type="genus" reg="Lachemilla">Lachemilla</tp:taxon-name-part><tp:taxon-name-part taxon-name-part-type="species" reg="argentea">argentea</tp:taxon-name-part></tp:taxon-name></italic> can be found living in sympatry with multiple species of <italic><tp:taxon-name><tp:taxon-name-part taxon-name-part-type="genus" reg="Lachemilla">Lachemilla</tp:taxon-name-part></tp:taxon-name></italic>, including <italic><tp:taxon-name><tp:taxon-name-part taxon-name-part-type="genus" reg="Lachemilla">L.</tp:taxon-name-part><tp:taxon-name-part taxon-name-part-type="species" reg="aphanoides">aphanoides</tp:taxon-name-part></tp:taxon-name></italic>, <italic><tp:taxon-name><tp:taxon-name-part taxon-name-part-type="genus" reg="Lachemilla">L.</tp:taxon-name-part><tp:taxon-name-part taxon-name-part-type="species" reg="hispidula">hispidula</tp:taxon-name-part></tp:taxon-name></italic>, <italic><tp:taxon-name><tp:taxon-name-part taxon-name-part-type="genus" reg="Lachemilla">L.</tp:taxon-name-part><tp:taxon-name-part taxon-name-part-type="species" reg="nivalis">nivalis</tp:taxon-name-part></tp:taxon-name></italic>, <italic><tp:taxon-name><tp:taxon-name-part taxon-name-part-type="genus" reg="Lachemilla">L.</tp:taxon-name-part><tp:taxon-name-part taxon-name-part-type="species" reg="mandoniana">mandoniana</tp:taxon-name-part></tp:taxon-name></italic> (Wedd.) Rothm., <italic><tp:taxon-name><tp:taxon-name-part taxon-name-part-type="genus" reg="Lachemilla">L.</tp:taxon-name-part><tp:taxon-name-part taxon-name-part-type="species" reg="purdiei">purdiei</tp:taxon-name-part></tp:taxon-name></italic>, and <italic><tp:taxon-name><tp:taxon-name-part taxon-name-part-type="genus" reg="Lachemilla">L.</tp:taxon-name-part><tp:taxon-name-part taxon-name-part-type="species" reg="vulcanica">vulcanica</tp:taxon-name-part></tp:taxon-name></italic> (Schltdl. &amp; Cham.) Rydb. Flowering and fruiting collections dated from the months of February, May, June, and September.</p><fig id="F9" position="float" orientation="portrait"><object-id xmlns:xlink="http://www.w3.org/1999/xlink" content-type="arpha" xlink:type="simple">33a72898-bca1-57d6-bd90-52d52be483d7</object-id><object-id xmlns:xlink="http://www.w3.org/1999/xlink" content-type="doi" xlink:type="simple">10.3897/phytokeys.127.36324.figure9</object-id><label>Figure 9.</label><caption><p><italic><tp:taxon-name><tp:taxon-name-part taxon-name-part-type="genus" reg="Lachemilla">Lachemilla</tp:taxon-name-part><tp:taxon-name-part taxon-name-part-type="species" reg="argentea">argentea</tp:taxon-name-part></tp:taxon-name></italic>. Isotype collection: <italic>Morales-Briones D.F. &amp; Uribe-Convers S. 523</italic> (QCA).</p></caption><graphic xmlns:xlink="http://www.w3.org/1999/xlink" xlink:href="phytokeys-127-093-g009.jpg" position="float" orientation="portrait" xlink:type="simple" id="oo_318151.jpg"><uri content-type="original_file" xlink:type="simple">https://binary.pensoft.net/fig/318151</uri></graphic></fig></tp:treatment-sec><tp:treatment-sec sec-type="etymology" id="SECID0EJYAG"><title>Etymology.</title><p>The specific epithet refers to the silvery aspect of the basal leaves.</p></tp:treatment-sec><tp:treatment-sec sec-type="conservation status" id="SECID0EOYAG"><title>Conservation status.</title><p><italic><tp:taxon-name><tp:taxon-name-part taxon-name-part-type="genus" reg="Lachemilla">Lachemilla</tp:taxon-name-part><tp:taxon-name-part taxon-name-part-type="species" reg="argentea">argentea</tp:taxon-name-part></tp:taxon-name></italic> is a common element throughout its distributional range, and occurs in several well-conserved areas. Following the <xref ref-type="bibr" rid="B4">IUCN (2017)</xref> guidelines, we consider this species is not at risk and should be categorized as least concern (<abbrev xmlns:xlink="http://www.w3.org/1999/xlink" xlink:title="least concern" id="ABBRID0EDZAG" xlink:type="simple">LC</abbrev>). Nonetheless, the rapid deterioration and conversion to agriculture of proximate areas where <italic><tp:taxon-name><tp:taxon-name-part taxon-name-part-type="genus" reg="Lachemilla">L.</tp:taxon-name-part><tp:taxon-name-part taxon-name-part-type="species" reg="argentea">argentea</tp:taxon-name-part></tp:taxon-name></italic> occurs may put this species at some threat in the near future.</p></tp:treatment-sec><tp:treatment-sec sec-type="notes" id="SECID0ESZAG"><title>Notes.</title><p><italic><tp:taxon-name><tp:taxon-name-part taxon-name-part-type="genus" reg="Lachemilla">Lachemilla</tp:taxon-name-part><tp:taxon-name-part taxon-name-part-type="species" reg="argentea">argentea</tp:taxon-name-part></tp:taxon-name></italic> resembles <italic><tp:taxon-name><tp:taxon-name-part taxon-name-part-type="genus" reg="Lachemilla">L.</tp:taxon-name-part><tp:taxon-name-part taxon-name-part-type="species" reg="holmgrenii">holmgrenii</tp:taxon-name-part></tp:taxon-name></italic> and <italic><tp:taxon-name><tp:taxon-name-part taxon-name-part-type="genus" reg="Lachemilla">L.</tp:taxon-name-part><tp:taxon-name-part taxon-name-part-type="species" reg="adscendens">adscendens</tp:taxon-name-part></tp:taxon-name></italic> by having basal tripartite leaves and stem leaves fused to the stipules forming verticillate sheaths with one tripartite lobe that is larger than the remaining lobes, but differs in having an herbaceous habit with decumbent branches, while the other two species are subshrubs with suberect to ascending branches. Furthermore, <italic><tp:taxon-name><tp:taxon-name-part taxon-name-part-type="genus" reg="Lachemilla">L.</tp:taxon-name-part><tp:taxon-name-part taxon-name-part-type="species" reg="argentea">argentea</tp:taxon-name-part></tp:taxon-name></italic> has conspicuous basal reniform tripartite leaves with an adaxial silvery villous pubescence, while <italic><tp:taxon-name><tp:taxon-name-part taxon-name-part-type="genus" reg="Lachemilla">L.</tp:taxon-name-part><tp:taxon-name-part taxon-name-part-type="species" reg="holmgrenii">holmgrenii</tp:taxon-name-part></tp:taxon-name></italic> and <italic><tp:taxon-name><tp:taxon-name-part taxon-name-part-type="genus" reg="Lachemilla">L.</tp:taxon-name-part><tp:taxon-name-part taxon-name-part-type="species" reg="adscendens">adscendens</tp:taxon-name-part></tp:taxon-name></italic> have smaller hirsute leaves. These species also vary in the number of sheath lobes; <italic><tp:taxon-name><tp:taxon-name-part taxon-name-part-type="genus" reg="Lachemilla">L.</tp:taxon-name-part><tp:taxon-name-part taxon-name-part-type="species" reg="argentea">argentea</tp:taxon-name-part></tp:taxon-name></italic> has 6–10 ascending or slightly spreading lobes, while <italic><tp:taxon-name><tp:taxon-name-part taxon-name-part-type="genus" reg="Lachemilla">L.</tp:taxon-name-part><tp:taxon-name-part taxon-name-part-type="species" reg="holmgrenii">holmgrenii</tp:taxon-name-part></tp:taxon-name></italic> and <italic><tp:taxon-name><tp:taxon-name-part taxon-name-part-type="genus" reg="Lachemilla">L.</tp:taxon-name-part><tp:taxon-name-part taxon-name-part-type="species" reg="adscendens">adscendens</tp:taxon-name-part></tp:taxon-name></italic> have 5–7 loosely ascending to reflexed lobes, and eight erecto-patent lobes, respectively. By having conspicuous basal leaves, <italic><tp:taxon-name><tp:taxon-name-part taxon-name-part-type="genus" reg="Lachemilla">L.</tp:taxon-name-part><tp:taxon-name-part taxon-name-part-type="species" reg="argentea">argentea</tp:taxon-name-part></tp:taxon-name></italic> also resembles <italic><tp:taxon-name><tp:taxon-name-part taxon-name-part-type="genus" reg="Lachemilla">L.</tp:taxon-name-part><tp:taxon-name-part taxon-name-part-type="species" reg="sprucei">sprucei</tp:taxon-name-part></tp:taxon-name></italic>, but the latter is a subshrub with suberect stems and coriaceous 5-parted basal leaves, in addition to distinct 3-parted distal leaves.</p></tp:treatment-sec><tp:treatment-sec><!--Section generated to contain objects referenced in tp:taxon-treatment.--><fig id="F6" position="float" orientation="portrait"><object-id xmlns:xlink="http://www.w3.org/1999/xlink" content-type="arpha" xlink:type="simple">3661034e-7389-55ea-b24d-b3d468faedac</object-id><object-id xmlns:xlink="http://www.w3.org/1999/xlink" content-type="doi" xlink:type="simple">10.3897/phytokeys.127.36324.figure6</object-id><label>Figure 6.</label><caption><p>Geographic distribution of <italic><tp:taxon-name><tp:taxon-name-part taxon-name-part-type="genus" reg="Lachemilla">Lachemilla</tp:taxon-name-part><tp:taxon-name-part taxon-name-part-type="species" reg="rothmaleriana">rothmaleriana</tp:taxon-name-part></tp:taxon-name></italic> (read triangles), <italic><tp:taxon-name><tp:taxon-name-part taxon-name-part-type="genus" reg="Lachemilla">L.</tp:taxon-name-part><tp:taxon-name-part taxon-name-part-type="species" reg="argentea">argentea</tp:taxon-name-part></tp:taxon-name></italic> (black circles), and <italic><tp:taxon-name><tp:taxon-name-part taxon-name-part-type="genus" reg="Lachemilla">L.</tp:taxon-name-part><tp:taxon-name-part taxon-name-part-type="species" reg="cyanea">cyanea</tp:taxon-name-part></tp:taxon-name></italic> (cyan rectangle).</p></caption><graphic xmlns:xlink="http://www.w3.org/1999/xlink" xlink:href="phytokeys-127-093-g006.jpg" position="float" orientation="portrait" xlink:type="simple" id="oo_318148.jpg"><uri content-type="original_file" xlink:type="simple">https://binary.pensoft.net/fig/318148</uri></graphic></fig></tp:treatment-sec><ref-list><ref id="B4"><mixed-citation xmlns:xlink="http://www.w3.org/1999/xlink" xlink:type="simple"><institution xlink:type="simple">IUCN</institution> (<year>2017</year>) Guidelines for using the IUCN Red List Categories and Criteria. Version 13. Prepared by the Standards and Petitions Subcommittee. <ext-link xlink:type="simple" ext-link-type="uri" xlink:href="http://www.iucnredlist.org/documents/RedListGuidelines.pdf">http://www.iucnredlist.org/documents/RedListGuidelines.pdf</ext-link> [accessed: 14 Apr 2018]</mixed-citation></ref></ref-list></tp:taxon-treatment>
