# Supplementary material for: Three new species of Lachemilla (Rosaceae) from South America
Source: PhytoKeys. 2019 Jul 19;127:93–119. doi: 10.3897/phytokeys.127.36324 (PMC6661262; doi:10.3897/phytokeys.127.36324)
Supplement: XML Treatment for Lachemilla cyanea [file phytokeys.127.36324-treatment3.xml]

<!DOCTYPE tp:taxon-treatment
  PUBLIC "-//TaxonX//DTD Taxonomic Treatment Publishing DTD v0 20100105//EN" "tax-treatment-NSO.dtd">
<tp:taxon-treatment xmlns:tp="http://www.plazi.org/taxpub"><tp:treatment-meta><kwd-group><label>Taxon classification</label><kwd><named-content xmlns:xlink="http://www.w3.org/1999/xlink" content-type="kingdom">Plantae</named-content></kwd><kwd><named-content xmlns:xlink="http://www.w3.org/1999/xlink" content-type="order">Rosales</named-content></kwd><kwd><named-content xmlns:xlink="http://www.w3.org/1999/xlink" content-type="family">Lachemilla</named-content></kwd></kwd-group><mixed-citation publication-type="journal"><person-group><name><surname>Morales-Briones</surname><given-names>Diego F.</given-names></name><name><surname>Romoleroux</surname><given-names>Katya</given-names></name><name><surname>Tank</surname><given-names>David C.</given-names></name></person-group><article-title>Three new species of <italic><tp:taxon-name><tp:taxon-name-part taxon-name-part-type="genus" reg="Lachemilla">Lachemilla</tp:taxon-name-part></tp:taxon-name></italic> (<tp:taxon-name><tp:taxon-name-part taxon-name-part-type="family">Rosaceae</tp:taxon-name-part></tp:taxon-name>) from South America</article-title><source>PhytoKeys</source><day>19</day><month>7</month><year>2019</year><volume>127</volume><fpage>93</fpage><lpage>119</lpage><pub-id pub-id-type="doi">10.3897/phytokeys.127.36324</pub-id></mixed-citation></tp:treatment-meta><tp:nomenclature><tp:taxon-name>
              <tp:taxon-name-part taxon-name-part-type="genus" reg="Lachemilla">Lachemilla</tp:taxon-name-part>
              <tp:taxon-name-part taxon-name-part-type="species" reg="cyanea">cyanea</tp:taxon-name-part>
              <object-id xmlns:xlink="http://www.w3.org/1999/xlink" content-type="ipni" xlink:type="simple">urn:lsid:ipni.org:names:77199642-1</object-id>
            </tp:taxon-name><tp:taxon-authority>D.F.Morales-B. &amp; Romol.</tp:taxon-authority><tp:taxon-status xmlns:xlink="http://www.w3.org/1999/xlink" xlink:type="simple">sp. nov.</tp:taxon-status><xref ref-type="fig" rid="F10">Figs 10</xref><xref ref-type="fig" rid="F11">, 11</xref><xref ref-type="fig" rid="F12">, 12</xref></tp:nomenclature><tp:treatment-sec sec-type="diagnosis" id="SECID0ELQBG"><title>Diagnosis.</title><p><italic><tp:taxon-name><tp:taxon-name-part taxon-name-part-type="genus" reg="Lachemilla">Lachemilla</tp:taxon-name-part><tp:taxon-name-part taxon-name-part-type="species" reg="cyanea">cyanea</tp:taxon-name-part></tp:taxon-name></italic> differs from <italic><tp:taxon-name><tp:taxon-name-part taxon-name-part-type="genus" reg="Lachemilla">L.</tp:taxon-name-part><tp:taxon-name-part taxon-name-part-type="species" reg="ranunculoides">ranunculoides</tp:taxon-name-part></tp:taxon-name></italic> (L.M. Perry) Rothm. and <italic><tp:taxon-name><tp:taxon-name-part taxon-name-part-type="genus" reg="Lachemilla">L.</tp:taxon-name-part><tp:taxon-name-part taxon-name-part-type="species" reg="williamsii">williamsii</tp:taxon-name-part></tp:taxon-name></italic> (L.M. Perry) Rothm by its hirsute pubescence, reniform basal leaves that have a blue-green color, and turbinate-campanulate hypanthium.</p></tp:treatment-sec><tp:treatment-sec sec-type="material" id="SECID0ESRBG"><title>Type.</title><p><bold>PERU. Apurímac</bold>: Abancay Province, road Abancay - Cuzco, 23 km from Abancay, <named-content xmlns:xlink="http://www.w3.org/1999/xlink" content-type="dwc:verbatimCoordinates" xlink:type="simple"><named-content content-type="geo-json" specific-use="{&#34;type&#34;:&#34;Point&#34;,&#34;coordinates&#34;:[-72.840830,-13.597220]}" id="NCID0E4RBG" xlink:type="simple">13.59722S, 72.84083W</named-content></named-content>, alt. 3423 m, 25 June 2012, <italic>Morales-Briones D.F. &amp; Uribe-Convers S. 246</italic>, (holotype: ID!, isotypes: HAO!, QCA!).</p></tp:treatment-sec><tp:treatment-sec sec-type="description" id="SECID0EESBG"><title>Description.</title><p>Rosette herbs up to 10 cm long, branches decumbent, sparsely hirsute. Basal stipules 10 mm long, adnate to the petiole, sparsely hirsute, membranaceous, brown at base, free at apex. Basal leaves tri-parted, blade reniform in outline, 17–20 × 25–26 mm, 3 lobes, chartaceous, slightly plicate, lobes unequally obovate-rhomboid, lateral lobes divided the length 1/2 of the blade, margin dentate-incised, teeth 8–10 on each of the lobes, lower and upper surface sparsely hirsute-villous; basal petiole 12–20 mm long. Distal stipules 7–8 mm long, connate and adnate to the petiole at base, free and incised at apex, leaf-like in texture. Distal leaves tri-parted, 8–10 × 8–12 mm, lobes obovate-rhomboid, decreasing in size; distal petiole 1–2.5 mm long. Inflorescences axilar or terminal glomerulate cymes, flowers aggregate at the distal part. Floral bracts 1–2 mm long, free, incised, and ascending to slightly spreading; 2–6 flowers per inflorescence; pedicels 0.6–1 mm long, sericeous. Flowers 2–2.5 mm long; hypanthium turbinate-campanulate, green, glabrous outside and within; 4 episepals and sepals green to reddish at apex, straight, abaxially and adaxially glabrous; episepals triangular, 0.7–0.8 × 0.3–0.4 mm, apex acute; sepals triangular-ovate, 0.7–0.8 × 0.5 mm, apex acute; stamens 2 adnate to the floral disc; carpels 2, stigma clavate. Two achenes, ca. 1 × 0.7–0.8 mm, globose-ovoid.</p><fig id="F10" position="float" orientation="portrait"><object-id xmlns:xlink="http://www.w3.org/1999/xlink" content-type="arpha" xlink:type="simple">e22cbc39-213e-5086-aada-cec091685686</object-id><object-id xmlns:xlink="http://www.w3.org/1999/xlink" content-type="doi" xlink:type="simple">10.3897/phytokeys.127.36324.figure10</object-id><label>Figure 10.</label><caption><p><italic><tp:taxon-name><tp:taxon-name-part taxon-name-part-type="genus" reg="Lachemilla">Lachemilla</tp:taxon-name-part><tp:taxon-name-part taxon-name-part-type="species" reg="cyanea">cyanea</tp:taxon-name-part></tp:taxon-name></italic>. <bold>A</bold> Habit <bold>B</bold> basal leaf <bold>C</bold> flowering branch <bold>D</bold> flower. Illustration by C. Rodríguez.</p></caption><graphic xmlns:xlink="http://www.w3.org/1999/xlink" xlink:href="phytokeys-127-093-g010.jpg" position="float" orientation="portrait" xlink:type="simple" id="oo_318152.jpg"><uri content-type="original_file" xlink:type="simple">https://binary.pensoft.net/fig/318152</uri></graphic></fig></tp:treatment-sec><tp:treatment-sec sec-type="distribution" id="SECID0EJTBG"><title>Distribution and ecology.</title><p><italic><tp:taxon-name><tp:taxon-name-part taxon-name-part-type="genus" reg="Lachemilla">Lachemilla</tp:taxon-name-part><tp:taxon-name-part taxon-name-part-type="species" reg="cyanea">cyanea</tp:taxon-name-part></tp:taxon-name></italic> is only known from the Province of Abancay in the Department of Apurímac at ca. 3420 m in southern Peru (Fig. <xref ref-type="fig" rid="F6">6</xref>). This species occurs in the transition zone between the montane forest and the high-elevation grassland dominated by dwarf shrubs and herbs. This species lives in sympatry with <italic><tp:taxon-name><tp:taxon-name-part taxon-name-part-type="genus" reg="Lachemilla">L.</tp:taxon-name-part><tp:taxon-name-part taxon-name-part-type="species" reg="aphanoides">aphanoides</tp:taxon-name-part></tp:taxon-name></italic> and <italic><tp:taxon-name><tp:taxon-name-part taxon-name-part-type="genus" reg="Lachemilla">L.</tp:taxon-name-part><tp:taxon-name-part taxon-name-part-type="species" reg="fulvescens">fulvescens</tp:taxon-name-part></tp:taxon-name></italic>. It was collected in flower and fruit in late June.</p></tp:treatment-sec><tp:treatment-sec sec-type="etymology" id="SECID0EUUBG"><title>Etymology.</title><p>The specific epithet refers to the blue-green color of the leaves.</p></tp:treatment-sec><tp:treatment-sec sec-type="conservation status" id="SECID0EZUBG"><title>Conservation status.</title><p><italic><tp:taxon-name><tp:taxon-name-part taxon-name-part-type="genus" reg="Lachemilla">Lachemilla</tp:taxon-name-part><tp:taxon-name-part taxon-name-part-type="species" reg="cyanea">cyanea</tp:taxon-name-part></tp:taxon-name></italic> is only known from the type locality in a zone severely impacted by human activities, including conversion to agriculture. Following the <xref ref-type="bibr" rid="B4">IUCN (2017)</xref> guidelines, based on the reduced geographic distribution and altered land use at the type locality, this species should be categorized as endangered (<abbrev xmlns:xlink="http://www.w3.org/1999/xlink" xlink:title="endangered" id="ABBRID0EOVBG" xlink:type="simple">EN</abbrev>), at least until other populations are discovered.</p><fig id="F11" position="float" orientation="portrait"><object-id xmlns:xlink="http://www.w3.org/1999/xlink" content-type="arpha" xlink:type="simple">3919592e-2c16-54d2-9ad1-94b82ff23aed</object-id><object-id xmlns:xlink="http://www.w3.org/1999/xlink" content-type="doi" xlink:type="simple">10.3897/phytokeys.127.36324.figure11</object-id><label>Figure 11.</label><caption><p><italic><tp:taxon-name><tp:taxon-name-part taxon-name-part-type="genus" reg="Lachemilla">Lachemilla</tp:taxon-name-part><tp:taxon-name-part taxon-name-part-type="species" reg="cyanea">cyanea</tp:taxon-name-part></tp:taxon-name></italic>. <bold>A</bold> Habit <bold>B</bold> flowering branch.</p></caption><graphic xmlns:xlink="http://www.w3.org/1999/xlink" xlink:href="phytokeys-127-093-g011.jpg" position="float" orientation="portrait" xlink:type="simple" id="oo_318153.jpg"><uri content-type="original_file" xlink:type="simple">https://binary.pensoft.net/fig/318153</uri></graphic></fig></tp:treatment-sec><tp:treatment-sec sec-type="notes" id="SECID0EOWBG"><title>Notes.</title><p><italic><tp:taxon-name><tp:taxon-name-part taxon-name-part-type="genus" reg="Lachemilla">Lachemilla</tp:taxon-name-part><tp:taxon-name-part taxon-name-part-type="species" reg="cyanea">cyanea</tp:taxon-name-part></tp:taxon-name></italic> resembles <italic><tp:taxon-name><tp:taxon-name-part taxon-name-part-type="genus" reg="Lachemilla">L.</tp:taxon-name-part><tp:taxon-name-part taxon-name-part-type="species" reg="ranunculoides">ranunculoides</tp:taxon-name-part></tp:taxon-name></italic> in habit and glabrous flower, but differs in the reniform shape of the basal leaves in contrast to the orbicular-ovate shape of the latter. Moreover, <italic><tp:taxon-name><tp:taxon-name-part taxon-name-part-type="genus" reg="Lachemilla">L.</tp:taxon-name-part><tp:taxon-name-part taxon-name-part-type="species" reg="cyanea">cyanea</tp:taxon-name-part></tp:taxon-name></italic> has a turbinate-campanulate hypanthium while <italic><tp:taxon-name><tp:taxon-name-part taxon-name-part-type="genus" reg="Lachemilla">L.</tp:taxon-name-part><tp:taxon-name-part taxon-name-part-type="species" reg="ranunculoides">ranunculoides</tp:taxon-name-part></tp:taxon-name></italic> has an oblong-ventricose hypanthium. <italic><tp:taxon-name><tp:taxon-name-part taxon-name-part-type="genus" reg="Lachemilla">Lachemilla</tp:taxon-name-part><tp:taxon-name-part taxon-name-part-type="species" reg="cyanea">cyanea</tp:taxon-name-part></tp:taxon-name></italic> also resembles <italic><tp:taxon-name><tp:taxon-name-part taxon-name-part-type="genus" reg="Lachemilla">L.</tp:taxon-name-part><tp:taxon-name-part taxon-name-part-type="species" reg="aphanoides">aphanoides</tp:taxon-name-part></tp:taxon-name></italic> in the tripartite basal leaves and glomerulate inflorescence, but differs in the rosette habit and decumbent branches, in contrast to the erect stems of <italic>L <tp:taxon-name><tp:taxon-name-part taxon-name-part-type="genus" reg="Lachemilla"/><tp:taxon-name-part taxon-name-part-type="species" reg="aphanoides">aphanoides</tp:taxon-name-part></tp:taxon-name>. <tp:taxon-name><tp:taxon-name-part taxon-name-part-type="genus" reg="Lachemilla">Lachemilla</tp:taxon-name-part><tp:taxon-name-part taxon-name-part-type="species" reg="cyanea">cyanea</tp:taxon-name-part></tp:taxon-name></italic> is also similar to <italic><tp:taxon-name><tp:taxon-name-part taxon-name-part-type="genus" reg="Lachemilla">L.</tp:taxon-name-part><tp:taxon-name-part taxon-name-part-type="species" reg="williamsii">williamsii</tp:taxon-name-part></tp:taxon-name></italic> in habit, but the former has an overall hirsute pubescence and glabrous flowers with strictly two stamens, while the latter has a general villous pubescence, and villous flowers with up to four stamens (a characteristic only known in <italic><tp:taxon-name><tp:taxon-name-part taxon-name-part-type="genus" reg="Lachemilla">L.</tp:taxon-name-part><tp:taxon-name-part taxon-name-part-type="species" reg="williamsii">williamsii</tp:taxon-name-part></tp:taxon-name></italic>).</p><fig id="F12" position="float" orientation="portrait"><object-id xmlns:xlink="http://www.w3.org/1999/xlink" content-type="arpha" xlink:type="simple">9fd006a0-3abf-52a9-b157-168b7f43d135</object-id><object-id xmlns:xlink="http://www.w3.org/1999/xlink" content-type="doi" xlink:type="simple">10.3897/phytokeys.127.36324.figure12</object-id><label>Figure 12.</label><caption><p><italic><tp:taxon-name><tp:taxon-name-part taxon-name-part-type="genus" reg="Lachemilla">Lachemilla</tp:taxon-name-part><tp:taxon-name-part taxon-name-part-type="species" reg="cyanea">cyanea</tp:taxon-name-part></tp:taxon-name></italic>. Isotype collection: <italic>Morales-Briones D.F. &amp; Uribe-Convers S. 246</italic> (QCA).</p></caption><graphic xmlns:xlink="http://www.w3.org/1999/xlink" xlink:href="phytokeys-127-093-g012.jpg" position="float" orientation="portrait" xlink:type="simple" id="oo_318154.jpg"><uri content-type="original_file" xlink:type="simple">https://binary.pensoft.net/fig/318154</uri></graphic></fig></tp:treatment-sec><tp:treatment-sec><!--Section generated to contain objects referenced in tp:taxon-treatment.--><fig id="F6" position="float" orientation="portrait"><object-id xmlns:xlink="http://www.w3.org/1999/xlink" content-type="arpha" xlink:type="simple">3661034e-7389-55ea-b24d-b3d468faedac</object-id><object-id xmlns:xlink="http://www.w3.org/1999/xlink" content-type="doi" xlink:type="simple">10.3897/phytokeys.127.36324.figure6</object-id><label>Figure 6.</label><caption><p>Geographic distribution of <italic><tp:taxon-name><tp:taxon-name-part taxon-name-part-type="genus" reg="Lachemilla">Lachemilla</tp:taxon-name-part><tp:taxon-name-part taxon-name-part-type="species" reg="rothmaleriana">rothmaleriana</tp:taxon-name-part></tp:taxon-name></italic> (read triangles), <italic><tp:taxon-name><tp:taxon-name-part taxon-name-part-type="genus" reg="Lachemilla">L.</tp:taxon-name-part><tp:taxon-name-part taxon-name-part-type="species" reg="argentea">argentea</tp:taxon-name-part></tp:taxon-name></italic> (black circles), and <italic><tp:taxon-name><tp:taxon-name-part taxon-name-part-type="genus" reg="Lachemilla">L.</tp:taxon-name-part><tp:taxon-name-part taxon-name-part-type="species" reg="cyanea">cyanea</tp:taxon-name-part></tp:taxon-name></italic> (cyan rectangle).</p></caption><graphic xmlns:xlink="http://www.w3.org/1999/xlink" xlink:href="phytokeys-127-093-g006.jpg" position="float" orientation="portrait" xlink:type="simple" id="oo_318148.jpg"><uri content-type="original_file" xlink:type="simple">https://binary.pensoft.net/fig/318148</uri></graphic></fig></tp:treatment-sec><ref-list><ref id="B4"><mixed-citation xmlns:xlink="http://www.w3.org/1999/xlink" xlink:type="simple"><institution xlink:type="simple">IUCN</institution> (<year>2017</year>) Guidelines for using the IUCN Red List Categories and Criteria. Version 13. Prepared by the Standards and Petitions Subcommittee. <ext-link xlink:type="simple" ext-link-type="uri" xlink:href="http://www.iucnredlist.org/documents/RedListGuidelines.pdf">http://www.iucnredlist.org/documents/RedListGuidelines.pdf</ext-link> [accessed: 14 Apr 2018]</mixed-citation></ref></ref-list></tp:taxon-treatment>
